# Supplementary material for: The Natural Janus Kinase Inhibitor Agerarin Downregulates Interleukin-4-Induced PER2 Expression in HaCaT Keratinocytes
Source: Molecules. 2022 Jun 30;27(13):4205. doi: 10.3390/molecules27134205 (PMC9268509; doi:10.3390/molecules27134205)
Supplement: Supplementary file 1 [file molecules-27-04205-s001.zip]

Archive with 2 entries (2 files):
- molecules-1697424-supplementary.pdf
- molecules-1697424-Supporting Information_Uncropped blots.pdf
